# Supplementary material for: Poly[[diaqua­hexa-μ-cyanido-cerium(III)ferrate(III)] dihydrate]
Source: Acta Crystallogr Sect E Struct Rep Online. 2012 Apr 25;68(Pt 5):i39. doi: 10.1107/S1600536812016911 (PMC3344291; doi:10.1107/S1600536812016911)
Supplement: Supplementary file 1 [file e-68-00i39-sup1.cif]

##############################################################################
#                                                                            #
# This CIF contains the data in a paper accepted for publication in          #
# Acta Crystallographica Section E. It conforms to the requirements of       #
# Notes for Authors for Acta Crystallographica Section E, and has been       #
# peer reviewed under the auspices of the IUCr Commission on Journals.       #
#                                                                            #
# Full details of the Crystallographic Information File format               #
# are given in the paper "The Crystallographic Information File (CIF):       #
# a New Standard Archive File for Crystallography" by S. R. Hall, F. H.      #
# Allen and I. D. Brown [Acta Cryst. (1991), A47, 655-685].                  #
#                                                                            #
# The current version of the core CIF dictionary is obtainable from          #
# ftp://ftp.iucr.org/pub/cif_core.dic.                                       #
#                                                                            #
# Software is freely available for graphical display of the structure(s)     #
# in this CIF. For information consult the CIF software page                 #
# http://www.iucr.org/resources/cif/software.                                #
#                                                                            #
# This file may be used for bona fide research purposes within the           #
# scientific community so long as proper attribution is given to the journal # 
# article from which it was obtained.                                        #
#                                                                            #
##############################################################################
data_I
_audit_creation_method     SHELXL-97
_chemical_name_systematic
;
Poly[[diaquahexa-\m-cyanido-cerium(III)ferrate(III)] dihydrate]
;
_chemical_name_common     ?
_chemical_formula_moiety     'C6 H4 Ce Fe N6 O2, 2(H2 O)'
_chemical_formula_sum     'C6 H8 Ce Fe N6 O4'
_chemical_formula_iupac     '[Ce Fe (C N)6 (H2 O)2], 2H2 O'
_chemical_formula_weight     424.15
_chemical_melting_point     ?
_symmetry_cell_setting     orthorhombic
_symmetry_space_group_name_H-M     'C m c m'
_symmetry_space_group_name_Hall     '-C 2c 2'
loop_
    _symmetry_equiv_pos_as_xyz
    'x, y, z'
    '-x, -y, z+1/2'
    'x, -y, -z'
    '-x, y, -z+1/2'
    'x+1/2, y+1/2, z'
    '-x+1/2, -y+1/2, z+1/2'
    'x+1/2, -y+1/2, -z'
    '-x+1/2, y+1/2, -z+1/2'
    '-x, -y, -z'
    'x, y, -z-1/2'
    '-x, y, z'
    'x, -y, z-1/2'
    '-x+1/2, -y+1/2, -z'
    'x+1/2, y+1/2, -z-1/2'
    '-x+1/2, y+1/2, z'
    'x+1/2, -y+1/2, z-1/2'
_cell_length_a     7.3806(11)
_cell_length_b     12.7836(19)
_cell_length_c     13.619(2)
_cell_angle_alpha     90.00
_cell_angle_beta     90.00
_cell_angle_gamma     90.00
_cell_volume     1285.0(3)
_cell_formula_units_Z     4
_cell_measurement_reflns_used     3234
_cell_measurement_theta_min     2.99
_cell_measurement_theta_max     27.41
_cell_measurement_temperature     173(2)
_exptl_crystal_description     block
_exptl_crystal_colour     red
_exptl_crystal_size_max     0.22
_exptl_crystal_size_mid     0.20
_exptl_crystal_size_min     0.17
_exptl_crystal_density_diffrn     2.193
_exptl_crystal_density_meas     ?
_exptl_crystal_density_method     'not measured'
_exptl_crystal_F_000     808
_exptl_absorpt_coefficient_mu     4.642
_exptl_absorpt_correction_type     multi-scan
_exptl_absorpt_process_details     '(SADABS; Bruker, 2004)'
_exptl_absorpt_correction_T_min     0.4283
_exptl_absorpt_correction_T_max     0.5058
_exptl_special_details     ?
_diffrn_ambient_temperature     173(2)
_diffrn_radiation_type     MoK\a
_diffrn_radiation_wavelength     0.71073
_diffrn_radiation_source     'fine-focus sealed tube'
_diffrn_radiation_monochromator     graphite
_diffrn_measurement_device_type     'Bruker APEXII'
_diffrn_measurement_method     'phi and omega scans'
_diffrn_detector_area_resol_mean     ?
_diffrn_reflns_number     5578
_diffrn_reflns_av_R_equivalents     0.0877
_diffrn_reflns_av_sigmaI/netI     0.0432
_diffrn_reflns_theta_min     2.99
_diffrn_reflns_theta_max     27.44
_diffrn_reflns_theta_full     27.44
_diffrn_measured_fraction_theta_max     1.000
_diffrn_measured_fraction_theta_full     1.000
_diffrn_reflns_limit_h_min     -9
_diffrn_reflns_limit_h_max     9
_diffrn_reflns_limit_k_min     -16
_diffrn_reflns_limit_k_max     16
_diffrn_reflns_limit_l_min     -17
_diffrn_reflns_limit_l_max     17
_diffrn_standards_number     ?
_diffrn_standards_interval_count     ?
_diffrn_standards_interval_time     ?
_diffrn_standards_decay_%     ?
_refine_special_details
;
Refinement of <i>F</i>^2^ against ALL reflections. The weighted <i>R</i>-factor
<i>wR</i> and goodness of fit <i>S</i> are based on <i>F</i>^2^, conventional
<i>R</i>-factors <i>R</i> are based on <i>F</i>, with <i>F</i> set to zero for
negative <i>F</i>^2^. The threshold expression of <i>F</i>^2^ >
\s(<i>F</i>^2^) is used only for calculating <i>R</i>-factors(gt) <i>etc</i>.
and is not relevant to the choice of reflections for refinement.
<i>R</i>-factors based on <i>F</i>^2^ are statistically about twice as large
as those based on <i>F</i>, and <i>R</i>- factors based on ALL data will be
even larger.
;
_reflns_number_total     831
_reflns_number_gt     785
_reflns_threshold_expression     I>2sigma(I)
_refine_ls_structure_factor_coef     Fsqd
_refine_ls_matrix_type     full
_refine_ls_R_factor_all     0.0397
_refine_ls_R_factor_gt     0.0374
_refine_ls_wR_factor_gt     0.0973
_refine_ls_wR_factor_ref     0.0983
_refine_ls_goodness_of_fit_ref     1.061
_refine_ls_restrained_S_all     1.061
_refine_ls_number_reflns     831
_refine_ls_number_parameters     51
_refine_ls_number_restraints     0
_refine_ls_hydrogen_treatment     constr
_refine_ls_weighting_scheme     calc
_refine_ls_weighting_details
        'calc w=1/[\s^2^(Fo^2^)+(0.0233P)^2^+48.4374P] where P=(Fo^2^+2Fc^2^)/3'
_atom_sites_solution_hydrogens     geom
_atom_sites_solution_primary     direct
_atom_sites_solution_secondary     difmap
_refine_ls_shift/su_max     0.000
_refine_ls_shift/su_mean     0.000
_refine_diff_density_max     1.076
_refine_diff_density_min     -2.687
_refine_ls_extinction_method     none
_refine_ls_extinction_coef     ?
loop_
    _atom_type_symbol
    _atom_type_description
    _atom_type_scat_dispersion_real
    _atom_type_scat_dispersion_imag
    _atom_type_scat_source
    'C' 'C' 0.0033 0.0016
                         'International Tables Vol C Tables 4.2.6.8 and 6.1.1.4'
    'H' 'H' 0.0000 0.0000
                         'International Tables Vol C Tables 4.2.6.8 and 6.1.1.4'
    'Ce' 'Ce' -0.2486 2.6331
                         'International Tables Vol C Tables 4.2.6.8 and 6.1.1.4'
    'Fe' 'Fe' 0.3463 0.8444
                         'International Tables Vol C Tables 4.2.6.8 and 6.1.1.4'
    'N' 'N' 0.0061 0.0033
                         'International Tables Vol C Tables 4.2.6.8 and 6.1.1.4'
    'O' 'O' 0.0106 0.0060
                         'International Tables Vol C Tables 4.2.6.8 and 6.1.1.4'
_computing_data_collection     'APEX2 (Bruker, 2004)'
_computing_cell_refinement     'SAINT (Bruker, 2004)'
_computing_data_reduction     'SAINT (Bruker, 2004'
_computing_structure_solution     'SHELXS97 (Sheldrick, 2008)'
_computing_structure_refinement     'SHELXL97 (Sheldrick, 2008)'
_computing_molecular_graphics     'DIAMOND (Brandenburg, 2006)'
_computing_publication_material     'SHELXTL (Sheldrick, 2008)'
loop_
    _atom_site_type_symbol
    _atom_site_label
    _atom_site_fract_x
    _atom_site_fract_y
    _atom_site_fract_z
    _atom_site_U_iso_or_equiv
    _atom_site_adp_type
    _atom_site_calc_flag
    _atom_site_refinement_flags
    _atom_site_occupancy
    _atom_site_symmetry_multiplicity
    _atom_site_disorder_assembly
    _atom_site_disorder_group
    C C1 1.0000 0.1368(7) 0.0590(7) 0.0204(18) Uani d S 1 2 . .
    C C2 1.3141(9) 0.4530(5) 0.4106(5) 0.0208(13) Uani d . 1 1 . .
    Ce Ce1 1.0000 0.32343(4) 0.2500 0.0064(2) Uani d S 1 4 . .
    Fe Fe1 1.0000 0.0000 0.0000 0.0164(4) Uani d S 1 4 . .
    N N1 1.0000 0.2186(6) 0.0965(6) 0.0254(17) Uani d S 1 2 . .
    N N2 1.2003(9) 0.4229(4) 0.3582(5) 0.0285(13) Uani d . 1 1 . .
    O O1 0.7401(11) 0.2171(6) 0.2500 0.0347(17) Uani d S 1 2 . .
    H H1A 0.7129 0.1879 0.3042 0.052 Uiso d R 1 1 . .
    O O2 0.5000 0.1562(6) 0.3993(6) 0.0342(17) Uani d S 1 2 . .
    H H2A 0.5000 0.0914 0.4131 0.051 Uiso d SR 1 2 . .
    H H2B 0.5000 0.1922 0.4518 0.051 Uiso d SR 1 2 . .
loop_
    _atom_site_aniso_label
    _atom_site_aniso_U_11
    _atom_site_aniso_U_22
    _atom_site_aniso_U_33
    _atom_site_aniso_U_12
    _atom_site_aniso_U_13
    _atom_site_aniso_U_23
    C1 0.022(5) 0.022(4) 0.017(4) 0.000 0.000 -0.001(4)
    C2 0.021(3) 0.021(3) 0.021(3) -0.002(2) 0.000(3) -0.003(2)
    Ce1 0.0053(3) 0.0080(3) 0.0058(3) 0.000 0.000 0.000
    Fe1 0.0150(8) 0.0176(8) 0.0164(9) 0.000 0.000 0.0002(6)
    N1 0.025(4) 0.026(4) 0.025(4) 0.000 0.000 -0.002(3)
    N2 0.026(3) 0.033(3) 0.026(3) -0.005(2) -0.001(3) -0.002(2)
    O1 0.029(4) 0.049(4) 0.026(4) -0.015(4) 0.000 0.000
    O2 0.035(4) 0.036(4) 0.032(4) 0.000 0.000 0.002(3)
_geom_special_details
;
All e.s.d.'s (except the e.s.d. in the dihedral angle between two l.s. planes)
are estimated using the full covariance matrix. The cell e.s.d.'s are taken
into account individually in the estimation of e.s.d.'s in distances, angles
and torsion angles; correlations between e.s.d.'s in cell parameters are only
used when they are defined by crystal symmetry. An approximate (isotropic)
treatment of cell e.s.d.'s is used for estimating e.s.d.'s involving l.s.
planes.
;
loop_
    _geom_bond_atom_site_label_1
    _geom_bond_atom_site_label_2
    _geom_bond_site_symmetry_2
    _geom_bond_distance
    _geom_bond_publ_flag
    C1 N1 . 1.163(12) ?
    C1 Fe1 . 1.925(9) ?
    C2 N2 . 1.167(9) ?
    C2 Fe1 6_755 1.930(7) ?
    Ce1 O1 . 2.351(7) ?
    Ce1 O1 11_755 2.351(7) ?
    Ce1 N2 . 2.444(6) ?
    Ce1 N2 4_755 2.444(6) ?
    Ce1 N2 11_755 2.444(6) ?
    Ce1 N2 10_556 2.444(6) ?
    Ce1 N1 . 2.483(8) ?
    Ce1 N1 10_556 2.483(8) ?
    Fe1 C1 9_755 1.925(9) ?
    Fe1 C2 16_455 1.930(7) ?
    Fe1 C2 8_745 1.930(7) ?
    Fe1 C2 14_446 1.930(7) ?
    Fe1 C2 6_754 1.930(7) ?
    O1 H1A . 0.8503 ?
    O2 H2A . 0.8500 ?
    O2 H2B . 0.8500 ?
loop_
    _geom_angle_atom_site_label_1
    _geom_angle_atom_site_label_2
    _geom_angle_atom_site_label_3
    _geom_angle_site_symmetry_1
    _geom_angle_site_symmetry_3
    _geom_angle
    _geom_angle_publ_flag
    N1 C1 Fe1 . . 178.7(8) ?
    N2 C2 Fe1 . 6_755 178.3(6) ?
    O1 Ce1 O1 . 11_755 109.4(4) ?
    O1 Ce1 N2 . . 142.58(15) ?
    O1 Ce1 N2 11_755 . 78.9(2) ?
    O1 Ce1 N2 . 4_755 78.9(2) ?
    O1 Ce1 N2 11_755 4_755 142.58(15) ?
    N2 Ce1 N2 . 4_755 117.3(3) ?
    O1 Ce1 N2 . 11_755 78.9(2) ?
    O1 Ce1 N2 11_755 11_755 142.58(15) ?
    N2 Ce1 N2 . 11_755 74.4(3) ?
    N2 Ce1 N2 4_755 11_755 74.2(3) ?
    O1 Ce1 N2 . 10_556 142.58(15) ?
    O1 Ce1 N2 11_755 10_556 78.9(2) ?
    N2 Ce1 N2 . 10_556 74.2(3) ?
    N2 Ce1 N2 4_755 10_556 74.4(3) ?
    N2 Ce1 N2 11_755 10_556 117.3(3) ?
    O1 Ce1 N1 . . 71.82(14) ?
    O1 Ce1 N1 11_755 . 71.82(14) ?
    N2 Ce1 N1 . . 142.05(16) ?
    N2 Ce1 N1 4_755 . 76.9(2) ?
    N2 Ce1 N1 11_755 . 142.05(16) ?
    N2 Ce1 N1 10_556 . 76.9(2) ?
    O1 Ce1 N1 . 10_556 71.82(14) ?
    O1 Ce1 N1 11_755 10_556 71.82(14) ?
    N2 Ce1 N1 . 10_556 76.9(2) ?
    N2 Ce1 N1 4_755 10_556 142.05(16) ?
    N2 Ce1 N1 11_755 10_556 76.9(2) ?
    N2 Ce1 N1 10_556 10_556 142.05(16) ?
    N1 Ce1 N1 . 10_556 114.7(4) ?
    C1 Fe1 C1 9_755 . 180.0(5) ?
    C1 Fe1 C2 9_755 16_455 91.1(3) ?
    C1 Fe1 C2 . 16_455 88.9(3) ?
    C1 Fe1 C2 9_755 8_745 88.9(3) ?
    C1 Fe1 C2 . 8_745 91.1(3) ?
    C2 Fe1 C2 16_455 8_745 180.0(4) ?
    C1 Fe1 C2 9_755 14_446 88.9(3) ?
    C1 Fe1 C2 . 14_446 91.1(3) ?
    C2 Fe1 C2 16_455 14_446 89.4(4) ?
    C2 Fe1 C2 8_745 14_446 90.6(4) ?
    C1 Fe1 C2 9_755 6_754 91.1(3) ?
    C1 Fe1 C2 . 6_754 88.9(3) ?
    C2 Fe1 C2 16_455 6_754 90.6(4) ?
    C2 Fe1 C2 8_745 6_754 89.4(4) ?
    C2 Fe1 C2 14_446 6_754 180.0(4) ?
    C1 N1 Ce1 . . 148.7(8) ?
    C2 N2 Ce1 . . 167.2(5) ?
    Ce1 O1 H1A . . 116.5 ?
    H2A O2 H2B . . 110.0 ?
loop_
    _geom_hbond_atom_site_label_D
    _geom_hbond_atom_site_label_H
    _geom_hbond_atom_site_label_A
    _geom_hbond_site_symmetry_A
    _geom_hbond_distance_DH
    _geom_hbond_distance_HA
    _geom_hbond_distance_DA
    _geom_hbond_angle_DHA
    O1 H1A O2 . 0.85 2.08 2.807(8) 144
    O2 H2B N1 6_655 0.85 2.28 3.126(11) 177
_iucr_refine_instructions_details
;
TITL yah226 in Cmcm
CELL 0.71073 7.3806 12.7836 13.6190 90.000 90.000 90.000
ZERR 4.0000 0.0011 0.0019 0.0020 0.000 0.000 0.000
LATT 7
SYMM -X, -Y, 0.5+Z
SYMM X, -Y, -Z
SYMM -X, Y, 0.5-Z
SFAC C H CE FE N O
UNIT 24 32 4 4 24 16
MERG 2
FMAP 2
GRID
PLAN 3
TEMP -100
SIZE 0.22 0.2 0.17
BOND $H
HTAB
L.S. 20
ACTA
WGHT 0.02330 48.43740 0.00000 0.00000 0.00000 0.33330
FVAR 0.16000
C1     1   1.00000   0.13724   0.05951  10.50000   0.02204   0.02551 =
       0.01786   0.00099   0.00000   0.00000
C2     1   1.31392   0.45281   0.41034  11.00000   0.02083   0.02415 =
       0.02251  -0.00265   0.00067  -0.00211
Ce1    3   1.00000   0.32346   0.25000  10.25000   0.00475   0.00786 =
       0.00562   0.00000   0.00000   0.00000
Fe1    4   1.00000   0.00000   0.00000  10.25000   0.01685   0.01946 =
       0.01703   0.00025   0.00000   0.00000
N1     5   1.00000   0.21878   0.09647  10.50000   0.02572   0.02379 =
       0.02526  -0.00332   0.00000   0.00000
N2     5   1.20033   0.42303   0.35809  11.00000   0.02742   0.03500 =
       0.02609  -0.00270  -0.00152  -0.00584
O1     6   0.74006   0.21711   0.25000  10.50000   0.02866   0.04903 =
       0.02648   0.00000   0.00000  -0.01522
AFIX 3
H1A    2   0.71293   0.18794   0.30415  11.00000  -1.50000
AFIX 0
O2     6   0.50000   0.15623   0.39929  10.50000   0.03471   0.03590 =
       0.03214   0.00214   0.00000   0.00000
AFIX 3
H2A    2   0.50000   0.09138   0.41308  10.50000  -1.50000
H2B    2   0.50000   0.19222   0.45177  10.50000  -1.50000
HKLF 4  1  0.0000 0.0000 -1.0000 -2.0000 0.0000 -1.0000 0.0000 1.0000 0.0000
;
data_global
_journal_date_recd_electronic     2012-04-09
_journal_date_accepted     2012-04-18
_journal_name_full     'Acta Crystallographica, Section E'
_journal_year     2012
_journal_volume     68
_journal_issue      5
_journal_page_first     i39
_journal_page_last     i39
_journal_paper_category     QI
_journal_paper_doi     10.1107/S1600536812016911
_journal_coeditor_code     RZ2741
_publ_contact_author_name     'Ai-Hua Yuan'
_publ_contact_author_address
;
School of Biology and Chemical Engineering
Jiangusu University of Science and Technology
Zhenjiang 212003, People's Republic of China
;
_publ_contact_author_email     'aihuayuan@163.com'
_publ_contact_author_fax     ?
_publ_contact_author_phone     ?
_publ_section_title
;
Poly[[diaquahexa-\m-cyanido-cerium(III)ferrate(III)] dihydrate]
;
loop_
    _publ_author_name
    _publ_author_footnote
    _publ_author_address
    'Yu, Deng-Yong' .
;
School of Material Science and Engineering
Jiangsu University of Science and Technology
Zhenjiang 212003, People's Republic of China
;
    'Liu, Xiao-Qing' .
;
School of Material Science and Engineering
Jiangsu University of Science and Technology
Zhenjiang 212003, People's Republic of China
;
    'Yuan, Ai-Hua' .
;
School of Biology and Chemical Engineering
Jiangsu University of Science and Technology
Zhenjiang 212003, People's Republic of China
;
