# Supplementary material for: Poly[[diaqua­hexa-μ-cyanido-cerium(III)ferrate(III)] dihydrate]
Source: Acta Crystallogr Sect E Struct Rep Online. 2012 Apr 25;68(Pt 5):i39. doi: 10.1107/S1600536812016911 (PMC3344291; doi:10.1107/S1600536812016911)
Supplement: Supplementary file 2 [file e-68-00i39-Isup2.hkl]

# 
# h,k,l, Fc-squared, Fo-squared, sigma(Fo-squared) and status flag 
# 
data_I
_shelx_title ' yah226 in Cmcm' 
_shelx_refln_list_code          4 
_shelx_F_calc_maximum      351.57 
_exptl_crystal_F_000       808.00 
_reflns_d_resolution_high  0.7711 
 
loop_ 
 _symmetry_equiv_pos_as_xyz 
 'x, y, z' 
 '-x, -y, z+1/2' 
 'x, -y, -z' 
 '-x, y, -z+1/2' 
 'x+1/2, y+1/2, z' 
 '-x+1/2, -y+1/2, z+1/2' 
 'x+1/2, -y+1/2, -z' 
 '-x+1/2, y+1/2, -z+1/2' 
 '-x, -y, -z' 
 'x, y, -z-1/2' 
 '-x, y, z' 
 'x, -y, z-1/2' 
 '-x+1/2, -y+1/2, -z' 
 'x+1/2, y+1/2, -z-1/2' 
 '-x+1/2, y+1/2, z' 
 'x+1/2, -y+1/2, z-1/2' 
 
_cell_length_a     7.3806 
_cell_length_b    12.7836 
_cell_length_c    13.6190 
_cell_angle_alpha  90.000 
_cell_angle_beta   90.000 
_cell_angle_gamma  90.000 
 
_shelx_F_squared_multiplier     1.000 
 
loop_ 
 _refln_index_h 
 _refln_index_k 
 _refln_index_l 
 _refln_F_squared_calc 
 _refln_F_squared_meas 
 _refln_F_squared_sigma 
 _refln_observed_status 
   2   0   0    62226.78    64009.98   2075.32 o 
   4   0   0   123604.89   105528.32   8585.76 o 
   6   0   0    51721.56    48893.07   6525.71 o 
   8   0   0    19296.95    19084.13   2026.56 o 
   1   1   0        3.50      173.13     26.97 o 
   3   1   0       11.24      173.13     39.97 o 
   5   1   0      281.87      509.66     56.67 o 
   7   1   0        8.14       55.57     64.29 o 
   9   1   0      554.05      509.86    114.79 o 
   0   2   0     2101.23     3315.45     70.15 o 
   2   2   0    13817.47    16007.63    602.25 o 
   4   2   0     7662.78     8545.11    345.44 o 
   6   2   0      374.98      643.96     81.61 o 
   8   2   0     4908.78     4946.77    316.41 o 
   1   3   0    92186.66    77587.29    434.25 o 
   3   3   0    46258.86    45148.23   1644.78 o 
   5   3   0    41898.14    41544.43   2429.92 o 
   7   3   0    19669.65    19758.04   1169.08 o 
   9   3   0    12009.33    12038.49    581.77 o 
   0   4   0      455.12      229.68     40.98 o 
   2   4   0      561.39      983.17     54.48 o 
   4   4   0       87.20       27.20     31.22 o 
   6   4   0       34.89       11.18     51.53 o 
   8   4   0        6.27       42.68     87.28 o 
   1   5   0     1115.94     2015.54     67.49 o 
   3   5   0     4973.83     6524.88    179.59 o 
   5   5   0      726.74     1159.21     93.45 o 
   7   5   0     2842.92     2980.77    217.43 o 
   9   5   0     1559.36     1170.69    193.50 o 
   0   6   0    35685.81    31813.44    688.37 o 
   2   6   0    82771.34    73634.41   1151.04 o 
   4   6   0    33773.24    34034.04    899.92 o 
   6   6   0    22457.96    22931.52    958.16 o 
   8   6   0    17759.36    18833.29   1091.03 o 
   1   7   0     1038.64      678.30     56.67 o 
   3   7   0       27.16      -14.60     31.74 o 
   5   7   0     1340.77     1391.23    125.72 o 
   7   7   0        5.24       32.39     70.55 o 
   0   8   0    12707.83    13409.70    280.22 o 
   2   8   0      317.54      770.03     61.67 o 
   4   8   0     3658.68     4421.72    194.06 o 
   6   8   0     4102.12     4226.36    219.68 o 
   8   8   0     1066.41      677.99    159.67 o 
   1   9   0    37240.49    34735.86    793.60 o 
   3   9   0    37258.11    35635.57    541.15 o 
   5   9   0    18673.70    18783.49    416.29 o 
   7   9   0    15063.35    15293.60    429.07 o 
   0  10   0      922.77      982.25    148.79 o 
   2  10   0     2212.57     2164.42    125.84 o 
   4  10   0     2005.42     2041.18    216.08 o 
   6  10   0      202.30      206.72     91.88 o 
   1  11   0    10039.63    10308.94    324.12 o 
   3  11   0     3673.58     3678.80    167.37 o 
   5  11   0     9227.17     9106.32    334.54 o 
   7  11   0     3646.40     2993.42    229.95 o 
   0  12   0    11045.39    11411.34    453.82 o 
   2  12   0    13154.41    13216.79    346.93 o 
   4  12   0     9534.08     9477.24    326.65 o 
   6  12   0     6616.90     7248.46    316.87 o 
   1  13   0     2410.56     2393.41    174.75 o 
   3  13   0     6237.67     6760.26    323.60 o 
   5  13   0      699.00      616.41    134.23 o 
   0  14   0     1805.20     1359.03    212.71 o 
   2  14   0     3306.19     3447.59    209.08 o 
   4  14   0     1828.23     1646.33    206.25 o 
   1  15   0     7059.04     7312.88    303.92 o 
   3  15   0     7877.36     8733.77    405.39 o 
   0  16   0     2521.07     2461.26    296.36 o 
   2  16   0     2868.13     3036.37    268.20 o 
   1   1   1    39484.96    38930.38   1163.26 o 
   3   1   1    26811.79    29112.64    789.65 o 
   5   1   1    17244.14    18955.18    598.82 o 
   7   1   1    11450.95    11346.73    404.45 o 
   9   1   1     7227.75     6913.51    250.19 o 
   0   2   1    27178.81    17745.51   6486.84 o 
   2   2   1     5648.19     7394.32    199.84 o 
   4   2   1     8769.52    10805.92    305.21 o 
   6   2   1    10518.57    10799.27    338.10 o 
   8   2   1     3372.94     3207.73    149.09 o 
   1   3   1     2051.97     1973.46     38.21 o 
   3   3   1     5083.18     4934.77    295.39 o 
   5   3   1      143.07      216.00     37.17 o 
   7   3   1     1587.23     1232.51    170.24 o 
   9   3   1      110.93      252.91     79.67 o 
   0   4   1      315.99     1417.62     53.39 o 
   2   4   1    51870.16    48377.46    614.24 o 
   4   4   1     9361.69    10326.03    580.47 o 
   6   4   1    10769.52    11254.05    332.86 o 
   8   4   1    10020.15     9931.39    296.69 o 
   1   5   1     9386.57     9632.64    133.35 o 
   3   5   1     7259.98     8031.18    183.24 o 
   5   5   1     6388.65     6065.78    444.00 o 
   7   5   1     4638.05     4658.43    157.20 o 
   9   5   1     3023.15     2873.11    188.63 o 
   0   6   1     3648.27     3680.50     98.94 o 
   2   6   1     4379.50     4261.53     74.22 o 
   4   6   1     1034.15     1383.91     61.53 o 
   6   6   1     3883.13     3788.57    178.00 o 
   8   6   1      366.11      311.62     87.31 o 
   1   7   1    17865.01    18178.19    219.84 o 
   3   7   1    21482.03    21711.18    315.76 o 
   5   7   1    10720.63    11454.29    280.76 o 
   7   7   1    10121.72    10129.03    376.09 o 
   0   8   1     7371.76     7607.74    187.47 o 
   2   8   1     3274.28     3321.29     85.27 o 
   4   8   1     4967.92     5158.02    133.81 o 
   6   8   1     2410.18     2491.11    124.94 o 
   8   8   1     2515.65     2750.19    179.72 o 
   1   9   1     7071.54     7038.80    121.84 o 
   3   9   1     2327.74     2440.72     90.95 o 
   5   9   1     6119.12     6106.30    173.85 o 
   7   9   1     1603.92     1613.55    118.11 o 
   0  10   1    26495.05    26641.01    364.42 o 
   2  10   1    11345.59    11350.44    188.62 o 
   4  10   1    16574.61    17005.43    275.60 o 
   6  10   1     9705.30     9228.87    231.22 o 
   1  11   1     1220.68     1320.76     81.29 o 
   3  11   1      475.16      491.16     64.89 o 
   5  11   1     1355.21     1357.26    105.47 o 
   7  11   1      438.92      452.05     89.88 o 
   0  12   1     6550.79     6580.83    248.49 o 
   2  12   1     7528.39     7513.26    189.19 o 
   4  12   1     6236.54     6336.32    189.66 o 
   6  12   1     3512.04     3336.33    164.62 o 
   1  13   1     8675.21     8622.09    209.71 o 
   3  13   1     6687.07     6531.44    227.21 o 
   5  13   1     6940.11     6855.37    232.25 o 
   0  14   1       93.44       68.27     76.32 o 
   2  14   1      200.91      213.11     69.73 o 
   4  14   1      198.71      156.16     80.23 o 
   1  15   1     4334.90     4381.70    172.08 o 
   3  15   1     6003.25     6394.69    248.22 o 
   0  16   1     5907.29     5852.73    289.99 o 
   2  16   1     5713.56     5739.15    296.31 o 
   0   0   2     9396.03    13246.56   1392.13 o 
   2   0   2       50.05      998.04     49.22 o 
   4   0   2     9091.27    11380.35    537.77 o 
   6   0   2     1939.65     2770.44    137.33 o 
   8   0   2     5438.60     5461.14    251.27 o 
   1   1   2    45901.61    34115.33   2804.30 o 
   3   1   2    16372.85    15302.79    641.44 o 
   5   1   2    19438.23    18664.34    551.11 o 
   7   1   2     7273.53     7176.18    187.92 o 
   9   1   2     4602.36     4736.27    190.23 o 
   0   2   2    70010.26    57238.67   1296.83 o 
   2   2   2    14507.65    15161.59    478.85 o 
   4   2   2    27945.61    26318.57    794.99 o 
   6   2   2    11136.57    11647.25    428.53 o 
   8   2   2     8196.87     8589.34    280.41 o 
   1   3   2    12129.74    15231.24    326.17 o 
   3   3   2    11928.28    14754.41    418.63 o 
   5   3   2     7202.51     8626.39    216.49 o 
   7   3   2     6227.05     6351.77    163.77 o 
   9   3   2     5057.43     4467.52    194.61 o 
   0   4   2     9220.57     6487.89    922.32 o 
   2   4   2    14155.79    12541.62    165.33 o 
   4   4   2     5300.26     4930.96    115.45 o 
   6   4   2     6105.55     6199.15    203.75 o 
   8   4   2     1943.07     1984.58    130.84 o 
   1   5   2    40655.11    36509.39    666.61 o 
   3   5   2    30706.32    29243.02    390.36 o 
   5   5   2    20570.61    20094.69    430.56 o 
   7   5   2    12457.99    10988.37   1114.07 o 
   9   5   2     7919.88     8179.88    446.26 o 
   0   6   2     3511.40     5012.49    137.02 o 
   2   6   2     6931.67     8991.95    142.06 o 
   4   6   2     3849.17     4873.09    112.50 o 
   6   6   2     4598.77     4755.91    140.11 o 
   8   6   2     3431.81     2869.22    173.76 o 
   1   7   2     4611.03     3567.11     79.79 o 
   3   7   2     6480.30     5747.65    108.61 o 
   5   7   2     1600.67     1623.07     87.63 o 
   7   7   2     2137.24     2542.09    142.02 o 
   0   8   2    35828.65    32933.65    524.12 o 
   2   8   2    31542.22    29976.79    314.25 o 
   4   8   2    25362.57    24627.18    561.77 o 
   6   8   2    15243.12    15692.36    368.56 o 
   8   8   2    11398.85    12655.02    481.70 o 
   1   9   2     3182.09     3785.15     94.61 o 
   3   9   2     2048.72     2452.75     99.57 o 
   5   9   2     3150.18     3255.58    132.20 o 
   7   9   2     2455.07     2052.03    128.40 o 
   0  10   2       62.69       78.27     54.28 o 
   2  10   2     1405.05     1274.32     76.61 o 
   4  10   2      204.99      221.72     58.34 o 
   6  10   2      180.88      222.35     66.18 o 
   1  11   2    18393.18    17739.04    247.40 o 
   3  11   2    19000.01    18885.61    311.30 o 
   5  11   2    11401.56    11431.25    251.56 o 
   7  11   2     9903.76    10356.25    269.26 o 
   0  12   2     2893.04     2938.80    175.77 o 
   2  12   2     2268.56     2347.17    108.63 o 
   4  12   2     1816.45     1531.94    118.01 o 
   6  12   2     2662.34     2412.94    145.36 o 
   1  13   2        8.13       16.37     49.43 o 
   3  13   2        8.45       50.15     56.86 o 
   5  13   2        0.22        7.97     66.89 o 
   0  14   2    14537.46    15260.22    517.99 o 
   2  14   2    18528.74    19722.41    357.61 o 
   4  14   2    12396.61    12253.97    329.69 o 
   1  15   2      549.00      387.12     76.89 o 
   3  15   2      480.70      351.75     96.07 o 
   0  16   2      208.63      111.37     96.54 o 
   2  16   2      405.82      324.87     88.82 o 
   1   1   3    25313.17    23664.09   1603.86 o 
   3   1   3    21827.53    23157.46    792.31 o 
   5   1   3    11998.34    10985.90    978.49 o 
   7   1   3    10306.79    10332.51    468.45 o 
   9   1   3     4971.13     4907.13    202.57 o 
   0   2   3    26734.92    27118.62   1065.19 o 
   2   2   3    83097.56    76347.88   2648.94 o 
   4   2   3    23760.29    24631.82    772.88 o 
   6   2   3    14512.14    15092.78    464.41 o 
   8   2   3    11335.13    11292.69    551.86 o 
   1   3   3       12.23       24.45     13.57 o 
   3   3   3      863.59      754.50     73.42 o 
   5   3   3       25.48       51.58     30.60 o 
   7   3   3      298.67      311.47     59.16 o 
   9   3   3      283.12      241.40     83.48 o 
   0   4   3    78812.87    70664.21   2965.05 o 
   2   4   3    37357.78    37141.63    854.44 o 
   4   4   3    24735.39    26014.53    691.07 o 
   6   4   3    26059.42    25980.63    844.35 o 
   8   4   3     6834.07     6172.08    296.54 o 
   1   5   3    17502.14    17503.79    356.08 o 
   3   5   3    19653.99    19781.33    403.30 o 
   5   5   3     7908.71     8319.80    239.73 o 
   7   5   3     5672.16     5705.09    230.55 o 
   0   6   3      372.23      169.00     29.04 o 
   2   6   3    11076.99    10312.61    154.09 o 
   4   6   3      935.35     1053.18     62.37 o 
   6   6   3     1197.84     1276.66     84.44 o 
   8   6   3     1721.39     1676.66    143.27 o 
   1   7   3    34100.49    32713.67    489.54 o 
   3   7   3    15873.37    16636.32    293.82 o 
   5   7   3    22799.54    22410.55    451.95 o 
   7   7   3     9618.73     9504.23    249.06 o 
   0   8   3     8576.31     9382.36    203.41 o 
   2   8   3     4505.40     4703.36    107.35 o 
   4   8   3     7176.34     7544.52    153.79 o 
   6   8   3     1860.13     1852.53    112.46 o 
   8   8   3     3431.80     3772.86    186.47 o 
   1   9   3     4025.77     3944.45    107.91 o 
   3   9   3     6951.21     6779.72    142.61 o 
   5   9   3     2067.07     2022.91    111.41 o 
   7   9   3     3197.97     3285.06    167.34 o 
   0  10   3    13251.10    13817.01    524.04 o 
   2  10   3    10621.92    10758.39    190.43 o 
   4  10   3    10853.09    11168.11    272.31 o 
   6  10   3     6674.59     6326.60    195.79 o 
   1  11   3     3210.31     3414.06    118.89 o 
   3  11   3     3185.80     3379.11    133.20 o 
   5  11   3     1697.81     1728.85    116.86 o 
   0  12   3     4945.73     4992.00    219.45 o 
   2  12   3     1862.54     1829.79    107.96 o 
   4  12   3     2952.18     2870.87    162.67 o 
   6  12   3     2549.46     2330.27    154.20 o 
   1  13   3    11939.68    11497.95    241.49 o 
   3  13   3    13321.91    13144.72    268.38 o 
   5  13   3     7735.79     7937.99    271.15 o 
   0  14   3      953.92     1163.11    143.73 o 
   2  14   3      270.47      318.27     78.34 o 
   4  14   3      274.77      251.10     90.32 o 
   1  15   3     6591.30     6830.03    210.40 o 
   3  15   3     3183.65     3085.08    188.34 o 
   0  16   3     3721.90     3271.18    309.03 o 
   0   0   4    21625.47    22509.58   1383.76 o 
   2   0   4    53846.19    56417.48   2893.20 o 
   4   0   4    36665.89    35517.61   1762.89 o 
   6   0   4    13787.79    14515.25    521.40 o 
   8   0   4    21690.63    22866.45   1426.14 o 
   1   1   4      463.18       99.75     17.82 o 
   3   1   4        7.54      280.60     28.06 o 
   5   1   4       52.23       -6.00     25.26 o 
   7   1   4      364.84      388.42     60.10 o 
   9   1   4       70.35        2.13     66.37 o 
   0   2   4    11924.28    13501.76    544.25 o 
   2   2   4     6484.21     3928.03    200.75 o 
   4   2   4     1478.21     2244.58     84.77 o 
   6   2   4      438.96      683.64     78.19 o 
   8   2   4      281.83      214.63     68.87 o 
   1   3   4    53325.06    50649.17   1386.69 o 
   3   3   4    46149.36    45668.54   1415.23 o 
   5   3   4    28025.68    28492.09    949.12 o 
   7   3   4    18895.78    18909.03    780.72 o 
   9   3   4    12648.66    12399.84    554.87 o 
   0   4   4     4327.61     2981.08     79.37 o 
   2   4   4        0.58      106.73     17.71 o 
   4   4   4     1275.10      747.30     78.71 o 
   6   4   4        3.99       33.24     40.25 o 
   8   4   4       23.90      151.09     68.87 o 
   1   5   4     6677.24     8258.86    183.41 o 
   3   5   4     1323.62     2247.89     65.25 o 
   5   5   4     6078.83     6488.00    204.49 o 
   7   5   4     1458.55     1353.28    101.26 o 
   0   6   4    55632.17    51517.57   1727.54 o 
   2   6   4    26827.31    25907.70    348.02 o 
   4   6   4    27826.08    28073.97    628.29 o 
   6   6   4    20895.91    20670.27    612.99 o 
   8   6   4     9739.27     9767.46    410.08 o 
   1   7   4     5071.56     3564.62    229.23 o 
   3   7   4     5550.53     4705.40    112.69 o 
   5   7   4     1256.52     1348.82     77.81 o 
   7   7   4     1340.15     1521.59    118.75 o 
   0   8   4     1058.60     1702.68    116.32 o 
   2   8   4     7313.04     8076.83    132.63 o 
   4   8   4     3530.77     3535.19    110.38 o 
   6   8   4     2070.39     1627.70    227.21 o 
   8   8   4     4038.76     3601.13    202.52 o 
   1   9   4    18812.38    18150.28    239.37 o 
   3   9   4    15488.68    15307.27    235.29 o 
   5   9   4    12456.90    12709.21    297.24 o 
   7   9   4     9439.28     9306.41    285.83 o 
   0  10   4     6094.48     6014.80    193.28 o 
   2  10   4     2096.61     1921.50     85.64 o 
   4  10   4     2579.51     2769.65    116.03 o 
   6  10   4     1784.33     2120.18    148.36 o 
   1  11   4     3164.78     3316.89    109.87 o 
   3  11   4     6818.55     5530.72    636.71 o 
   5  11   4     1713.29     1436.29    117.05 o 
   0  12   4    10751.24    10558.51    313.18 o 
   2  12   4    14018.36    14372.43    262.59 o 
   4  12   4     8085.36     7523.75    566.35 o 
   6  12   4     8555.87     9645.51    303.76 o 
   1  13   4     4692.02     4951.07    165.58 o 
   3  13   4     1803.12     1944.81    121.10 o 
   5  13   4     3865.25     4673.55    219.70 o 
   0  14   4     5152.30     5030.76    247.90 o 
   2  14   4     5120.86     4933.32    189.92 o 
   4  14   4     4145.79     3555.52    215.63 o 
   1  15   4     6053.94     6794.60    228.43 o 
   3  15   4     3985.09     4107.02    209.34 o 
   0  16   4     4010.61     4885.79    315.69 o 
   1   1   5    28255.10    30605.60    784.54 o 
   3   1   5    33512.64    36021.23   1111.61 o 
   5   1   5    11830.27    13000.02    357.17 o 
   7   1   5    13657.69    11940.28   1002.58 o 
   9   1   5     6476.84     5826.00    357.69 o 
   0   2   5     3056.62     4663.63    198.34 o 
   2   2   5    23781.76    26063.37    627.55 o 
   4   2   5     6542.20     7709.89    279.33 o 
   6   2   5     7864.40     8315.64    347.43 o 
   8   2   5     5558.45     5354.85    383.83 o 
   1   3   5     1761.48     1639.26    104.58 o 
   3   3   5      245.64      187.96     29.36 o 
   5   3   5     2092.47     1945.49    159.57 o 
   7   3   5       33.61       87.09     52.39 o 
   9   3   5      167.79      139.79     88.74 o 
   0   4   5    27065.82    29060.47    962.88 o 
   2   4   5    19309.26    21151.03    348.48 o 
   4   4   5    14990.27    16321.23    457.06 o 
   6   4   5    13891.95    14237.83    522.12 o 
   8   4   5     6283.04     5789.31    287.16 o 
   1   5   5    18990.60    19010.72    509.32 o 
   3   5   5     5901.57     6728.13    151.20 o 
   5   5   5    13717.85    13947.28    361.12 o 
   7   5   5     3974.13     3933.45    165.44 o 
   0   6   5     2011.77     2273.57     80.92 o 
   2   6   5     6846.28     6374.05    384.24 o 
   4   6   5     1571.33     1388.72    138.62 o 
   6   6   5     3236.58     3442.61    149.39 o 
   8   6   5      973.60     1043.29    116.64 o 
   1   7   5    18696.90    19727.69    377.19 o 
   3   7   5    15876.58    16434.69    270.51 o 
   5   7   5    12958.39    13054.83    304.78 o 
   7   7   5     8166.44     7719.49    295.38 o 
   0   8   5    11871.18    11874.08    337.69 o 
   2   8   5      921.99     1063.29     59.63 o 
   4   8   5     5489.12     5507.62    162.59 o 
   6   8   5     2219.18     2044.73    128.61 o 
   1   9   5     2430.71     2529.36    146.17 o 
   3   9   5     4034.23     4265.83    127.61 o 
   5   9   5     1316.71     1343.62     97.25 o 
   7   9   5     2326.72     2438.99    168.65 o 
   0  10   5    13503.18    13360.52    281.67 o 
   2  10   5    17187.58    16941.87    368.81 o 
   4  10   5    13096.37    13309.21    251.05 o 
   6  10   5     8025.23     7962.07    238.39 o 
   1  11   5     1201.66     1265.68     78.06 o 
   3  11   5     2479.07     2422.87    131.28 o 
   5  11   5      513.26      562.01     98.24 o 
   0  12   5     7676.23     6881.60    710.53 o 
   2  12   5     4737.15     4466.74    155.54 o 
   4  12   5     5508.84     5476.47    196.16 o 
   6  12   5     3661.05     3424.92    201.07 o 
   1  13   5     7790.06     6478.43    715.11 o 
   3  13   5     6103.22     6224.21    210.61 o 
   5  13   5     6099.33     5983.09    255.79 o 
   0  14   5       69.97       46.46     79.04 o 
   2  14   5      722.26      710.48    106.07 o 
   4  14   5      208.70      298.06    105.33 o 
   1  15   5     4469.42     4483.45    207.81 o 
   3  15   5     3665.93     3655.15    203.46 o 
   0   0   6    49874.81    47851.16   2930.83 o 
   2   0   6    16203.56    20719.09    858.78 o 
   4   0   6    20087.70    23369.79    859.45 o 
   6   0   6    10733.90    11220.91    552.10 o 
   8   0   6     7152.58     6862.99    995.24 o 
   1   1   6    15921.83    15368.61    379.86 o 
   3   1   6    31889.93    30923.61    861.15 o 
   5   1   6     4958.35     5150.70    147.77 o 
   7   1   6     8385.43     6282.47   1181.86 o 
   0   2   6    50211.71    48122.55   2641.09 o 
   2   2   6    30811.84    27225.86   1372.68 o 
   4   2   6    32031.73    31520.02    982.22 o 
   6   2   6    10415.81    10614.23    405.63 o 
   8   2   6    11343.30    11401.28    805.10 o 
   1   3   6    11447.82    14310.01    315.30 o 
   3   3   6     4498.38     5558.33    365.09 o 
   5   3   6     8962.91     9792.17    295.96 o 
   7   3   6     4164.91     4004.28    193.56 o 
   0   4   6     6276.31     5935.11    252.91 o 
   2   4   6    21601.97    19576.52    434.22 o 
   4   4   6     6328.31     6459.10    183.47 o 
   6   4   6     5323.81     4973.37    548.60 o 
   8   4   6     3278.68     3427.54    169.60 o 
   1   5   6    28662.99    27324.16    624.83 o 
   3   5   6    19062.34    18814.10    572.90 o 
   5   5   6    18227.14    17957.84    824.17 o 
   7   5   6     8987.18     9101.66    508.96 o 
   0   6   6     9870.38    11944.22    338.01 o 
   2   6   6     7041.16     8636.44    172.48 o 
   4   6   6     6767.25     6755.70    341.66 o 
   6   6   6     5462.11     5721.53    217.80 o 
   8   6   6     3500.09     2834.53    177.66 o 
   1   7   6     8385.12     7713.97    171.81 o 
   3   7   6     2550.09     2440.60     96.88 o 
   5   7   6     5001.65     5140.49    146.46 o 
   7   7   6     1268.38     1572.84    123.96 o 
   0   8   6    25484.63    25184.99   1076.12 o 
   2   8   6    20965.55    20459.74    411.25 o 
   4   8   6    16553.27    16673.44    407.07 o 
   6   8   6    13186.90    13147.22    292.77 o 
   1   9   6     5152.93     5561.79    129.18 o 
   3   9   6     9944.70     9911.00    254.63 o 
   5   9   6     2509.31     2425.57    124.39 o 
   7   9   6     4569.96     4248.17    209.96 o 
   0  10   6     2783.69     2755.62    142.24 o 
   2  10   6      602.55      516.57     84.77 o 
   4  10   6      582.60      562.76     76.77 o 
   6  10   6     1078.36     1490.81    125.15 o 
   1  11   6    23616.73    23678.04    552.82 o 
   3  11   6    16643.82    17079.01    418.40 o 
   5  11   6    16158.49    17054.65    434.76 o 
   0  12   6      152.82      213.16     70.47 o 
   2  12   6     3772.15     3783.61    158.98 o 
   4  12   6     1032.77      767.49     98.94 o 
   1  13   6       22.50       64.85     55.19 o 
   3  13   6       25.31       58.57     61.32 o 
   0  14   6    12756.88    13085.49    630.73 o 
   2  14   6     9170.87     9305.78    259.49 o 
   1  15   6     1071.56      661.06    121.24 o 
   1   1   7    17306.84    18936.05    536.30 o 
   3   1   7    17418.33    19871.76    604.25 o 
   5   1   7    10121.38    10843.07    435.53 o 
   7   1   7     9139.72     8884.87    332.96 o 
   0   2   7    12358.44    13191.04    441.62 o 
   2   2   7     9808.51    11134.16    284.80 o 
   4   2   7     7377.64     8409.35    338.07 o 
   6   2   7     8716.40     8617.48    386.67 o 
   8   2   7     3904.76     3443.68    322.89 o 
   1   3   7     3975.23     3972.34     92.21 o 
   3   3   7     1491.01     1492.47     64.69 o 
   5   3   7     1810.45     2019.92    100.90 o 
   7   3   7      885.56      817.73    181.08 o 
   0   4   7     6456.25     7660.29    283.44 o 
   2   4   7    21511.97    23943.95    609.73 o 
   4   4   7     9493.64     9909.50    287.66 o 
   6   4   7     8731.02     9209.69    369.04 o 
   8   4   7     7378.90     7037.25    270.76 o 
   1   5   7     4901.26     5657.51    153.27 o 
   3   5   7     1658.81     1882.44    194.91 o 
   5   5   7     5414.07     5597.53    185.76 o 
   7   5   7     2181.29     2003.54    145.16 o 
   0   6   7     1682.27     1858.04     98.49 o 
   2   6   7     1679.36     1856.24     80.30 o 
   4   6   7      494.02      536.63     60.67 o 
   6   6   7     2209.79     2268.19    121.54 o 
   8   6   7      174.68      171.54     87.11 o 
   1   7   7    13786.50    14476.00    458.53 o 
   3   7   7    16071.01    16131.52    481.80 o 
   5   7   7     9060.51     9469.90    328.33 o 
   7   7   7     8141.39     7929.61    276.83 o 
   0   8   7     8587.09     8524.28    289.67 o 
   2   8   7     2118.12     2212.04    103.10 o 
   4   8   7     4824.90     4965.40    144.01 o 
   6   8   7     2677.04     2518.88    143.47 o 
   1   9   7     6743.13     6822.47    183.72 o 
   3   9   7     4045.11     3192.02    405.61 o 
   5   9   7     4911.81     5161.73    190.28 o 
   7   9   7     2429.74     2653.07    198.32 o 
   0  10   7    14515.64    14592.64    599.04 o 
   2  10   7    10849.00    10695.88    303.43 o 
   4  10   7    11514.40    11977.89    248.89 o 
   6  10   7     7100.06     7147.27    252.01 o 
   1  11   7      558.09      549.24     77.63 o 
   3  11   7      608.87      569.35     76.93 o 
   5  11   7      519.60      463.31     88.94 o 
   0  12   7     5805.94     6068.02    253.29 o 
   2  12   7     5124.78     5515.27    209.20 o 
   4  12   7     4956.75     5291.76    273.59 o 
   1  13   7     8054.36     8012.70    252.97 o 
   3  13   7     5884.31     5541.10    223.14 o 
   0  14   7        3.90       72.07    125.18 o 
   2  14   7      155.76      158.75     80.30 o 
   1  15   7     3951.09     3762.66    223.62 o 
   0   0   8    65099.98    55862.99   3981.87 o 
   2   0   8    25717.03    26352.02    888.36 o 
   4   0   8    37225.21    27235.72   8425.92 o 
   6   0   8    17593.33    16993.94   1027.59 o 
   8   0   8    13358.34    13020.94    729.72 o 
   1   1   8     1042.22     1621.51     54.63 o 
   3   1   8        2.66       63.23     32.39 o 
   5   1   8     1513.59     1722.72     95.82 o 
   7   1   8      177.71      162.30     66.18 o 
   0   2   8     2139.60     3238.40    238.66 o 
   2   2   8      479.34     1026.91     49.03 o 
   4   2   8     1998.95     1852.77    264.14 o 
   6   2   8      587.90      523.80     77.21 o 
   8   2   8     1420.18     1427.68    150.03 o 
   1   3   8    47302.55    45992.34   1277.23 o 
   3   3   8    40851.67    42462.21   1138.59 o 
   5   3   8    26335.63    26293.84   1163.39 o 
   7   3   8    17955.55    18366.95    760.44 o 
   0   4   8      986.03      786.61     67.63 o 
   2   4   8      362.49      220.74     34.14 o 
   4   4   8      583.62      571.31     56.61 o 
   6   4   8        8.19       55.13     54.30 o 
   8   4   8      107.82      277.88     90.90 o 
   1   5   8     1498.99     2176.67     75.29 o 
   3   5   8     2846.70     2750.04    229.66 o 
   5   5   8     1207.23     1195.20     87.92 o 
   7   5   8     1988.09     1714.51    139.39 o 
   0   6   8    22162.22    21442.35    810.78 o 
   2   6   8    33893.23    33802.95    918.24 o 
   4   6   8    19058.23    19087.17    638.37 o 
   6   6   8    14931.60    14645.44    601.88 o 
   1   7   8      512.74      420.95     61.19 o 
   3   7   8        6.87       34.95     38.76 o 
   5   7   8      653.04      778.12     82.81 o 
   7   7   8        2.26       57.36     71.86 o 
   0   8   8     6045.40     6702.78    230.67 o 
   2   8   8     4030.50     4030.59    132.55 o 
   4   8   8     4676.74     3788.23    407.19 o 
   6   8   8     3494.60     3355.66    151.66 o 
   1   9   8    19827.89    19972.99    394.18 o 
   3   9   8    15320.04    15486.59    445.07 o 
   5   9   8    13191.70    13799.90    336.89 o 
   0  10   8     3508.68     3609.56    191.57 o 
   2  10   8     1507.19     1665.94    119.64 o 
   4  10   8     2108.33     2463.14    129.39 o 
   6  10   8     1094.35     1319.26    152.85 o 
   1  11   8     3134.68     2975.82    142.63 o 
   3  11   8     3091.86     2893.83    147.68 o 
   5  11   8     2703.05     2403.93    152.49 o 
   0  12   8    12501.27    12966.35    636.36 o 
   2  12   8     9680.38    10100.64    281.56 o 
   4  12   8     8326.69     8550.39    291.46 o 
   1  13   8     2088.48     2322.78    155.69 o 
   3  13   8     2555.75     2883.03    177.32 o 
   0  14   8     2977.43     2467.42    290.50 o 
   2  14   8     5241.30     5174.44    228.82 o 
   1   1   9    17106.26    17829.96    448.72 o 
   3   1   9     9880.61    10496.33    383.39 o 
   5   1   9    12305.16    12407.27    371.12 o 
   7   1   9     6584.59     6378.24    301.24 o 
   0   2   9    19689.30    19908.98   1270.38 o 
   2   2   9    14971.57    16414.01    377.11 o 
   4   2   9    12633.71    13019.36    433.84 o 
   6   2   9     8821.37     9004.54    278.74 o 
   8   2   9     5299.92     5054.37    226.57 o 
   1   3   9       30.64       -3.30     28.58 o 
   3   3   9     2965.61     3019.97    117.44 o 
   5   3   9      399.07      371.44     66.85 o 
   7   3   9      917.47     1013.68    104.76 o 
   0   4   9    16783.78    17288.37    636.45 o 
   2   4   9    24947.77    26106.46    703.15 o 
   4   4   9    11961.18    12086.12    375.36 o 
   6   4   9    13975.36    14560.48    631.35 o 
   1   5   9     7539.12     7984.24    244.67 o 
   3   5   9    14660.01    14788.12    380.19 o 
   5   5   9     3226.73     3499.13    147.39 o 
   7   5   9     5466.00     5644.93    210.27 o 
   0   6   9      437.24      562.90     86.90 o 
   2   6   9     4970.37     4769.84    137.20 o 
   4   6   9     1232.21     1257.89     89.15 o 
   6   6   9     1316.20     1400.09    126.05 o 
   1   7   9    17916.32    17863.65    559.89 o 
   3   7   9    11185.01    11109.03    230.97 o 
   5   7   9    13404.33    13315.10    528.52 o 
   7   7   9     7658.04     7654.19    448.53 o 
   0   8   9     1951.94     2093.83    147.13 o 
   2   8   9     4536.17     4564.45    158.52 o 
   4   8   9     3288.42     3526.20    222.67 o 
   6   8   9     1107.15      981.02    107.92 o 
   1   9   9     3494.09     3458.07    158.80 o 
   3   9   9     2241.86     2152.18    126.60 o 
   5   9   9     3131.22     2889.27    185.91 o 
   0  10   9    15905.46    16054.28    633.43 o 
   2  10   9     5865.39     5466.92    203.62 o 
   4  10   9     9884.44     9527.39    251.69 o 
   1  11   9     2207.32     2156.30    130.48 o 
   3  11   9      897.65      748.11     96.46 o 
   5  11   9     1961.64     2189.55    181.10 o 
   0  12   9     3671.98     3340.37    245.15 o 
   2  12   9     2761.92     2350.74    143.96 o 
   4  12   9     2870.84     2832.85    180.18 o 
   1  13   9     7635.69     7570.86    268.42 o 
   3  13   9     8716.60     8729.33    288.66 o 
   0  14   9      994.61     1039.43    180.48 o 
   0   0  10     7848.19     9056.20    334.56 o 
   2   0  10     1758.05     2418.94    136.81 o 
   4   0  10     7208.29     4876.22   1834.97 o 
   6   0  10     2558.20     1545.80    519.37 o 
   1   1  10    12089.58    11731.89    257.34 o 
   3   1  10     3157.87     3379.92    115.51 o 
   5   1  10    10390.73     9172.52    969.92 o 
   7   1  10     2563.84     2694.48    152.12 o 
   0   2  10    17197.78    16761.17    673.80 o 
   2   2  10     8868.29     9014.17    189.96 o 
   4   2  10    10910.95    10758.76    501.23 o 
   6   2  10     6510.11     6457.20    379.39 o 
   1   3  10     3494.11     4395.19    113.16 o 
   3   3  10     5927.62     6489.08    170.06 o 
   5   3  10     2910.33     2880.62    136.86 o 
   7   3  10     3770.03     3239.52    167.57 o 
   0   4  10     8802.14     8601.12    301.01 o 
   2   4  10     7004.35     6624.74    177.27 o 
   4   4  10     4812.41     4525.44    171.16 o 
   6   4  10     4887.70     5250.79    190.71 o 
   1   5  10    20907.70    21110.44    536.00 o 
   3   5  10    20666.92    15625.16   3252.02 o 
   5   5  10    11883.99    11566.63    344.29 o 
   7   5  10    10040.21    11101.71    486.60 o 
   0   6  10     2230.38     2447.49    147.77 o 
   2   6  10     7257.71     6688.23    438.46 o 
   4   6  10     3308.96     3186.15    155.45 o 
   6   6  10     3779.93     3238.89    194.78 o 
   1   7  10      130.94      231.28     58.39 o 
   3   7  10     1506.44     1615.46    118.73 o 
   5   7  10        9.31       70.47     70.93 o 
   0   8  10    16186.42    16140.96    756.92 o 
   2   8  10    13788.42    14166.30    437.39 o 
   4   8  10    12772.24    12535.69    537.04 o 
   6   8  10     8215.37     7965.17    269.43 o 
   1   9  10     2295.69     1967.65    119.54 o 
   3   9  10      901.06      735.15     98.89 o 
   5   9  10     2668.34     2415.89    177.43 o 
   0  10  10       17.41       15.49     66.77 o 
   2  10  10     1058.36     1331.57    109.35 o 
   4  10  10      191.61      245.20     82.39 o 
   1  11  10    13260.50    13372.08    363.46 o 
   3  11  10    14214.52    14380.52    378.01 o 
   0  12  10     2851.73     2797.28    237.90 o 
   2  12  10      786.82      563.34     95.81 o 
   1  13  10       19.57        9.49     66.97 o 
   1   1  11    15525.16    16200.69    339.28 o 
   3   1  11    13314.56    12970.58    295.81 o 
   5   1  11    10193.60     8446.46   1178.90 o 
   7   1  11     7543.69     7672.21    287.29 o 
   0   2  11    11267.07    11467.03    285.82 o 
   2   2  11     9449.09     9731.98    223.82 o 
   4   2  11     7560.48     7658.65    220.11 o 
   6   2  11     6660.83     7122.49    286.45 o 
   1   3  11       97.88      125.06     45.97 o 
   3   3  11      353.38      351.21     69.46 o 
   5   3  11       28.63       18.34     53.21 o 
   7   3  11      289.65      319.06     91.45 o 
   0   4  11    10961.44    12166.88    619.75 o 
   2   4  11    18739.04    18764.29    620.34 o 
   4   4  11     9936.09     7339.37   1414.16 o 
   6   4  11     9465.41     9821.40    335.17 o 
   1   5  11     9420.69    10001.26    352.75 o 
   3   5  11     8122.18     6904.45    878.92 o 
   5   5  11     6183.47     6295.77    221.63 o 
   0   6  11     1963.08     1878.36    167.72 o 
   2   6  11     3097.85     3277.98    149.03 o 
   4   6  11     1382.71     1319.50    118.36 o 
   6   6  11     2095.87     2250.15    159.42 o 
   1   7  11    12438.86    12443.91    467.65 o 
   3   7  11    11035.11    10703.51    444.85 o 
   5   7  11     8926.58     8646.15    303.51 o 
   0   8  11     3634.74     3774.73    196.35 o 
   2   8  11     2208.10     2166.55    139.00 o 
   4   8  11     2884.20     2676.71    159.68 o 
   1   9  11     2018.91     2096.77    138.55 o 
   3   9  11     1416.81     1302.79    124.13 o 
   5   9  11     1852.24     1617.79    161.73 o 
   0  10  11    12555.12    12176.52    423.20 o 
   2  10  11     7737.83     7672.63    247.80 o 
   4  10  11     9260.57     9188.80    583.05 o 
   1  11  11     1509.73     1582.28    124.37 o 
   3  11  11     1174.53      980.05    164.43 o 
   0  12  11     3447.79     3423.66    278.78 o 
   2  12  11     3405.50     3468.83    212.23 o 
   0   0  12    38213.16    39508.24   1231.22 o 
   2   0  12    20498.37    20795.31    528.73 o 
   4   0  12    23553.88    22796.32    682.54 o 
   6   0  12    15550.09    14300.53    603.75 o 
   1   1  12       53.12       98.55     38.40 o 
   3   1  12     1281.50     1335.10    105.96 o 
   5   1  12        5.97       87.67     65.31 o 
   7   1  12      508.26      449.77    130.16 o 
   0   2  12     1532.80     1584.86    127.23 o 
   2   2  12     1193.66     1242.26     91.77 o 
   4   2  12     2158.74     2029.15    147.69 o 
   6   2  12      494.10      257.91     90.77 o 
   1   3  12    25846.47    25335.94    576.08 o 
   3   3  12    18197.54    18277.94    373.46 o 
   5   3  12    18378.87    18169.74    476.50 o 
   0   4  12      804.34      799.08    230.14 o 
   2   4  12       18.99       36.34     49.40 o 
   4   4  12      161.57      233.66     81.28 o 
   6   4  12        6.48       68.10     71.61 o 
   1   5  12     1933.87     2126.24    191.65 o 
   3   5  12     1513.07     1167.54    233.45 o 
   5   5  12     1960.93     1618.19    135.17 o 
   0   6  12    17814.69    18831.93    977.80 o 
   2   6  12    17372.72    17607.68    930.10 o 
   4   6  12    13851.55    13709.99    452.25 o 
   6   6  12    10623.88    11090.32    404.22 o 
   1   7  12      101.44      161.24     70.07 o 
   3   7  12      452.70      585.83    102.27 o 
   5   7  12       12.82       75.32     79.75 o 
   0   8  12     4407.79     3720.00    551.16 o 
   2   8  12     2708.36     2379.28    186.22 o 
   4   8  12     2963.44     2482.79    206.31 o 
   1   9  12    12054.91    12842.45    691.92 o 
   3   9  12    14554.79    15262.64    541.99 o 
   0  10  12      636.97      755.95    188.24 o 
   2  10  12     1733.25     2107.60    153.24 o 
   4  10  12     1129.02     1161.78    151.00 o 
   1  11  12     3998.62     3671.26    210.09 o 
   3  11  12     2609.54     2240.07    168.76 o 
   0  12  12     4541.94     4563.10    712.64 o 
   1   1  13     8258.52     6821.23    803.75 o 
   3   1  13    10399.60    10218.08    289.02 o 
   5   1  13     5154.07     4398.34    215.37 o 
   0   2  13     6057.38     5797.86    286.51 o 
   2   2  13     8827.84     8818.86    234.32 o 
   4   2  13     5233.50     4687.67    227.26 o 
   6   2  13     5684.17     5162.41    247.68 o 
   1   3  13     1986.26     2176.22    128.28 o 
   3   3  13      179.58      175.15     70.31 o 
   5   3  13     2006.98     2279.61    172.00 o 
   0   4  13     7797.15     7526.07    472.78 o 
   2   4  13     9850.36     9020.12    350.62 o 
   4   4  13     7294.16     6593.68    253.45 o 
   6   4  13     6152.25     5639.06    324.50 o 
   1   5  13     3522.57     3534.78    177.02 o 
   3   5  13      830.58      685.47    140.92 o 
   5   5  13     4145.11     3925.24    288.99 o 
   0   6  13      795.16      841.71    141.34 o 
   2   6  13      641.34      612.19    115.17 o 
   4   6  13      284.72      279.53    106.53 o 
   1   7  13     8687.68     8558.00    435.81 o 
   3   7  13     9756.47     9245.06    400.92 o 
   5   7  13     6299.20     5758.28    437.94 o 
   0   8  13     6376.66     6712.03    411.00 o 
   2   8  13     1265.63     1190.05    136.58 o 
   4   8  13     3357.37     3189.16    236.63 o 
   1   9  13     3612.73     3844.34    255.69 o 
   3   9  13     3415.89     3687.75    214.89 o 
   0  10  13     6383.14     6155.56    667.98 o 
   2  10  13     8024.34     7802.70    431.48 o 
   1  11  13      377.76      351.45    122.36 o 
   0   0  14     5977.49     6244.29    680.07 o 
   2   0  14     7313.80     7209.14    314.68 o 
   4   0  14     6317.60     6311.22    405.42 o 
   1   1  14     6620.14     5784.42    685.65 o 
   3   1  14     8194.76     8839.79    281.36 o 
   5   1  14     3442.80     3443.91    235.94 o 
   0   2  14    15054.98    15374.54    374.84 o 
   2   2  14     7159.43     7176.04    248.61 o 
   4   2  14     9836.00    10563.71    322.34 o 
   1   3  14     6494.13     6159.29    206.74 o 
   3   3  14     5394.41     5007.56    219.66 o 
   5   3  14     5183.30     4677.83    235.95 o 
   0   4  14     1950.69     2203.07    195.26 o 
   2   4  14     4198.43     4727.69    211.35 o 
   4   4  14     1795.58     1811.35    159.88 o 
   1   5  14    10528.63    10689.25    572.86 o 
   3   5  14     7267.02     7038.64    300.23 o 
   5   5  14     8420.50     8483.55    314.91 o 
   0   6  14     6132.24     5820.48    540.23 o 
   2   6  14     3163.17     2664.06    177.52 o 
   4   6  14     3993.24     3497.69    257.63 o 
   1   7  14     2502.58     3106.77    213.43 o 
   3   7  14     1241.69     1316.61    167.80 o 
   0   8  14     9515.66     9867.85    827.90 o 
   2   8  14    12123.51    12824.10    642.98 o 
   1   9  14     3143.37     2686.71    218.34 o 
   0  10  14      165.78      309.89    176.66 o 
   1   1  15     8307.56     6609.97   1024.81 o 
   3   1  15     7867.17     7586.87    272.73 o 
   5   1  15     5813.21     5785.37    303.54 o 
   0   2  15     3102.92     3213.67    228.93 o 
   2   2  15     7803.14     7960.73    271.84 o 
   4   2  15     4031.38     3577.69    212.14 o 
   1   3  15      149.31       82.19     71.45 o 
   3   3  15      247.10      327.37     92.39 o 
   0   4  15    11794.12    11416.89   1101.72 o 
   2   4  15     6681.21     6257.09    284.97 o 
   4   4  15     6784.70     6436.40    272.09 o 
   1   5  15     4527.89     4404.35    214.42 o 
   3   5  15     4933.70     4995.08    312.24 o 
   0   6  15      421.61      427.85    158.99 o 
   2   6  15     3000.75     3663.41    211.41 o 
   1   7  15     8666.44     9014.96    459.95 o 
   3   7  15     5624.97     5008.42    358.63 o 
   0   8  15     1925.11     1803.42    357.49 o 
   2   8  15     1273.46     1012.97    140.18 o 
   0   0  16    12411.48    13303.41    541.97 o 
   2   0  16    13732.23    13582.82    578.60 o 
   4   0  16    12492.87    12668.09    605.30 o 
   1   1  16      208.63      168.28     82.74 o 
   3   1  16        4.25       39.32     85.15 o 
   0   2  16     1849.63     1681.67    190.14 o 
   2   2  16      109.52       96.65     75.38 o 
   1   3  16    11410.19    11651.58    335.37 o 
   3   3  16    12078.80    12209.39    361.51 o 
   0   4  16       67.55       90.10    112.24 o 
   2   4  16       88.91       -4.92     83.66 o 
   1   5  16     2538.97     2230.39    173.60 o 
   0   6  16    11499.78    11908.74    911.96 o 
   2   6  16    10551.72    10741.53    461.33 o 
   1   1  17     6513.61     6947.37    288.64 o 
   0   2  17     6333.89     6709.95    421.72 o 
   2   2  17     5570.61     5426.85    286.54 o 
   1   3  17       77.09        5.60     90.31 o 
   0   4  17     6699.02     6375.75    922.10 o 
                                                 
